# Supplementary material for: GDF15 Promotes Cell Growth, Migration, and Invasion in Gastric Cancer by Inducing STAT3 Activation
Source: Int J Mol Sci. 2023 Feb 2;24(3):2925. doi: 10.3390/ijms24032925 (PMC9917887; doi:10.3390/ijms24032925)
Supplement: Supplementary file 1 [file ijms-24-02925-s001.zip]

Archive with 1 entries (1 files):
- ijms-2143066-supplementary.pdf
